# Supplementary material for: Changes in the gut microbiota of NOD mice in response to an oral Salmonella-based vaccine against type 1 diabetes
Source: PLoS One. 2023 May 24;18(5):e0285905. doi: 10.1371/journal.pone.0285905 (PMC10208495; doi:10.1371/journal.pone.0285905)
Supplement: S6 Fig — For each analysis, relevant metabolite measurements are located on the outside of the circle. The spokes leading to the center are the predicted relationship to the pathway which is in the center. Arrows on the spokes indicate that metabolite activates the pathway whereas bars indicate inhibition. A) Disease and Functions: Molecular Functions. Relative changes on days 3, 7, 14, and 30 in pathways Concentration of ATP, Biosynthesis of amide, Biosynthesis of hydrogen peroxide, and Synthesis of lipid. Legend of predicted measurements. B) Disease and Functions: Immune. Relative changes on days 3, 7, 14, and 30 are indicated in pathways Activation of leukocytes, Activation of phagocytes, and Inflammation of organ. Legend of predicted measurements. C) Upstream Regulators. Relative changes in CPT1B, IL37, MYC, and MMP11 on days 3, 7, 14, and 30 are indicated. Legend of predicted measurements. (ZIP) [file pone.0285905.s006.zip]

Archive with 3 entries (3 files):
- S6A_Fig.tif
- S6B_Fig.tif
- S6C_Fig.tif
